# Supplementary material for: Phytochemistry, Mode of Action Predictions, and Synergistic Potential of Hypenia irregularis Essential Oil Mixtures for Controlling Aedes aegypti
Source: Toxins (Basel). 2025 Aug 11;17(8):402. doi: 10.3390/toxins17080402 (PMC12390512; doi:10.3390/toxins17080402)
Supplement: Supplementary file 1 [file toxins-17-00402-s001.zip]

Archive with 1 entries (1 files):
- toxins-3741966-supplementary.pdf
